# Supplementary material for: Prenylated Flavonoids with Potential Antimicrobial Activity: Synthesis, Biological Activity, and In Silico Study
Source: Int J Mol Sci. 2021 May 22;22(11):5472. doi: 10.3390/ijms22115472 (PMC8196815; doi:10.3390/ijms22115472)
Supplement: Supplementary file 1 [file ijms-22-05472-s001.zip]

Archive with 1 entries (1 files):
- ijms-1218291-supplementary.pdf
